# Supplementary material for: Preparation of Alumina Oxo-Cluster/Cellulose Polymers and Dye Adsorption Application
Source: Materials (Basel). 2024 Dec 9;17(23):6023. doi: 10.3390/ma17236023 (PMC11643062; doi:10.3390/ma17236023)
Supplement: Supplementary file 1 [file materials-17-06023-s001.zip]

Archive with 1 entries (1 files):
- materials-3338579-supplementary.pdf
